# Supplementary material for: Effects of Left Ventricular Unloading on Cardiac Function, Heart Failure Markers, and Autophagy in Rat Hearts with Acute Myocardial Infarction
Source: Int J Mol Sci. 2025 May 6;26(9):4422. doi: 10.3390/ijms26094422 (PMC12072880; doi:10.3390/ijms26094422)
Supplement: Supplementary file 1 [file ijms-26-04422-s001.zip]

Archive with 1 entries (1 files):
- ijms-3597288-supplementary.pdf
